# Supplementary material for: Using high-abundance proteins as guides for fast and effective peptide/protein identification from human gut metaproteomic data
Source: Microbiome. 2021 Apr 1;9:80. doi: 10.1186/s40168-021-01035-8 (PMC8017886; doi:10.1186/s40168-021-01035-8)
Supplement: Supplementary file 2 — Additional file 1 Supplementary Figures S1–S15 and Supplementary Tables S1–S8. [file 40168_2021_1035_MOESM1_ESM.tex]

\documentclass[12pt]{article}
\usepackage[margin=0.92in]{geometry}
\usepackage{pdflscape}
\usepackage{hyperref}

%%% Load packages
\usepackage{amsthm,amsmath}
\usepackage[utf8]{inputenc} % unicode support

\usepackage{array}

\usepackage{caption} 

\captionsetup[table]{skip=-5pt}

%%% Additional packages
\usepackage{graphicx}
\usepackage{color,soul}
\usepackage{subfig}

%\usepackage{mwe}

%\usepackage{lmodern}
%\usepackage{helvet}
%\usepackage{multirow}
%\usepackage{bbm}
%\usepackage{units}
%\usepackage{url}
%\usepackage{authblk}
%\usepackage{color}
%\usepackage{float}
%\usepackage{longtable}
%\usepackage{nicefrac}
%\usepackage{comment}

\usepackage{hyperref}
\hypersetup{
    colorlinks=true,
    linkcolor=blue,
    filecolor=magenta,      
    urlcolor=blue,
}


\begin{document}
\date{}

\section*{Supporting Information}

\newcommand{\beginsupplement}{%
        \setcounter{table}{0}
        \renewcommand{\thetable}{S\arabic{table}}%
        \setcounter{figure}{0}
        \renewcommand{\thefigure}{S\arabic{figure}}%
     }
\beginsupplement


\begin{itemize}
    \item All manuscript tables and Supplementary tables as spreadsheets can be found \href{https://indiana-my.sharepoint.com/:x:/g/personal/mstambou_iu_edu/EVFCcRQXrJ5GjDxWs8nxgN4BKmq6c9nXEpNZwpuI8B82ew?e=7LE3GS}{here.}
\end{itemize}


\begin{figure}[h!]
\includegraphics[width=1.0\linewidth]{figures/all_genomes_Nmarker_genes.png}
\caption{Boxplots summarizing the distribution of the number of marker genes across the different genome sources.}

\label{fig:n_pfams}

\end{figure}

\begin{figure}[h!]
\includegraphics[width=1.0\linewidth]{figures/e-value_cutoff_distributions.png}
\caption{Boxplots summarizing the cutoff score thresholds for 1\% FDR as a function of different database sizes.}
\end{figure}

\begin{figure}[h!]
\includegraphics[width=1.0\linewidth]{figures/top_5_genomes.png}
\caption{Histograms summarizing the distributions of e-value scores of the peptides identified from target and decoy databases across the different metaproteomic samples, when top five abundant genomes were used. The dashed vertical line indicates the FDR score cutoff.}
\end{figure}

\begin{figure}[h!]
\includegraphics[width=1.0\linewidth]{figures/top_100_genomes.png}
\caption{Histograms summarizing the distributions of e-value scores of the peptides identified from target and decoy databases across the different metaproteomic samples, when top 100 abundant genomes were used. The dashed vertical line indicates the FDR score cutoff.}
\end{figure}

\begin{figure}[h!]
\includegraphics[width=1.0\linewidth]{figures/2_inter_HAPiID_MSGF+_HAPiID_X_tandem.png}
\caption{Venn diagram summarizing unique peptide sequences identified by HAPiID using MS-GF+ and HAPiID using X! tandem and the overlap between them.}

\label{fig:MSGF+X!}

\end{figure}

\begin{figure}[h!]
\includegraphics[width=1.0\linewidth]{figures/HAP_vs_nonHAP_medianSpectra.png}
\caption{Comparison of median spectral counts for HAPs and other proteins. While HAPs are consistently supported by spectra, majority of other proteins aren't supported with any spectra thus having 0 as the median of the spectral count. }
\end{figure}


\begin{figure}[h!]
\includegraphics[width=1.0\linewidth]{figures/2_inter_HAPiID_matched_metagenome.png}
\caption{Venn diagram summarizing unique peptides identified by HAPiID and matched metagenome approach and the overlap between them.}
\end{figure}


\begin{figure}
\includegraphics[width=1.0\linewidth]{figures/3_inter_all.png}
\caption{Venn diagram summarizing unique peptides identified by MetaPro-IQ, matched metagenome and HAPiID approach and the overlap between them.}
\end{figure}

\begin{figure}[ht]  
 %\begin{adjustbox}{max size={\textwidth}{\textheight}}
\centering
\includegraphics[width=1.0\linewidth]{figures/identified_and_unidentified_spectra.png}
\caption{Pie charts summarizing the proportions of the identified and unidentified spectra in each sample by HAPiID.}
%\end{adjustbox}
\end{figure}   

\begin{figure}[h!]
\includegraphics[width=1.3\linewidth, angle = 90]{figures/HAPiID_unipept_treeview.png}
\caption{Unipept treeview of taxonomic profile according to peptides identified by HAPiID.}
\label{fig:HAPiID_treeview}
\end{figure}

\begin{figure}[h!]
\includegraphics[width=1.3\linewidth, angle = 90]{figures/MetaProIQ_unipept_treeview.png}
\caption{Unipept treeview of taxonomic profile according to peptides identified by MetaPro-IQ.}
\label{fig:MetaPro-IQ_treeview}
\end{figure}

\begin{figure}[h!]
\includegraphics[width=1.3\linewidth, angle = 90]{figures/MatchedMetagenome_unipept_treeview.png}
\caption{Unipept treeview of taxonomic profile according to peptides identified by matched-metagenome approach.}
\label{fig:matched_metagenome_treeview}
\end{figure}


\begin{figure}[hbt!]
\centering
\includegraphics[width=1.0\linewidth]{figures/80_perSpec_Order_minSpec_1.pdf}
\caption{Taxonomic distributions of the eight human gut microbial communities, using all species each having 1 or more identified spectra based on the results of the profiling step.}
\end{figure}


\begin{figure}[!tbp]
\centering

\begin{subfigure}

\subfloat[]{}\includegraphics[width=1.0\textwidth]{figures/categoryLegendLevelB.pdf}
\end{subfigure}

\subfloat[]{\includegraphics[width=0.48\textwidth]{figures/relNSpecPerFN_sampleHM403.pdf}\label{fig:f1}}
\hfill
\subfloat[]{\includegraphics[width=0.48\textwidth]{figures/relNSpecPerFN_sampleHM415.pdf}\label{fig:f1}}

\caption{Distribution of identified spectra across the different functional categories (samples HM403 and HM415).}
\end{figure}


\begin{figure}[!tbp]

\subfloat[]{\includegraphics[width=0.48\textwidth]{figures/relNSpecPerFN_sampleHM454.pdf}\label{fig:f1}}
\hfill
\subfloat[]{\includegraphics[width=0.48\textwidth]{figures/relNSpecPerFN_sampleHM455.pdf}\label{fig:f1}}


\subfloat[]{\includegraphics[width=0.48\textwidth]{figures/relNSpecPerFN_sampleHM466.pdf}\label{fig:f1}}
\hfill
\subfloat[]{\includegraphics[width=0.48\textwidth]{figures/relNSpecPerFN_sampleHM467.pdf}\label{fig:f1}}

\subfloat[]{\includegraphics[width=0.48\textwidth]{figures/relNSpecPerFN_sampleHM494.pdf}\label{fig:f1}}
\hfill
\subfloat[]{\includegraphics[width=0.48\textwidth]{figures/relNSpecPerFN_sampleHM503.pdf}\label{fig:f1}}

\caption{Distribution of identified spectra across the different functional categories (samples HM454, HM455, HM466, HM467, HM494 and HM503).}
\end{figure}

\begin{table}[htb]
\caption{Agreement of identified peptides between searches against target databases of various sizes across samples HM403, HM415, HM454 and HM455}
\begin{center}
 \begin{tabular}{c | c | c | c | c | c | c | c} 
 \hline
 HM403 DB & top5 & top10 & top20 & top30 & top40 & top50 & top100  \\ [0.5ex] 
 \hline
top 5 & 100.0 & 99.294 & 98.861 & 98.735 & 98.644 & 98.539 & 98.134 \\ 
top10 & & 100.0 & 99.475 & 99.343 & 99.25 & 99.156 & 98.787\\
top20 & &   & 100.0 & 99.813 & 99.738 & 99.656 & 99.283\\
top30 & &   &   & 100.0 & 99.907 & 99.832 & 99.443\\
top 40 & &   &   &   & 100.0 & 99.925 & 99.534 \\
top50 & &   &   &   &   & 100.0 & 99.629  \\
top100 & &   &   &   &   &   & 100.0 \\
\hline
HM415 DB & top5 & top10 & top20 & top30 & top40 & top50 & top100\\ [0.5ex]
\hline
top5 & 100.0 & 99.398 & 99.115 & 98.953 & 98.846 & 98.733 & 98.429 \\
top10 &  & 100.0 & 99.707 & 99.554 & 99.45 & 99.334 & 99.01  \\
top20 &  &   & 100.0 & 99.849 & 99.722 & 99.6 & 99.287  \\
top30 &  &   &   & 100.0 & 99.868 & 99.725 & 99.449  \\
top40 &  &   &   &   & 100.0 & 99.849 & 99.582  \\
top50 &  &   &   &   &   & 100.0 & 99.747 \\
top100 & &   &   &   &   &   & 100.0 \\
\hline
HM454 DB & top5 & top10 & top20 & top30 & top40 & top50 & top100  \\ [0.5ex]
\hline
top5 & 100.0 & 99.228 & 98.663 & 98.431 & 98.244 & 98.189 & 97.649\\ 
top10 &  & 100.0 & 99.453 & 99.231 & 99.03 & 98.968 & 98.461 \\
top20 & &   & 100.0 & 99.766 & 99.557 & 99.498 & 99.026  \\
top30 &  &   &   & 100.0 & 99.809 & 99.729 & 99.326 \\
top40 &  &   &   &   & 100.0 & 99.921 & 99.509  \\
top50 &  &   &   &   &   & 100.0 & 99.588  \\
top100 & &   &   &   &   &   & 100.0 9 \\
\hline
HM455 DB & top5 & top10 & top20 & top30 & top40 & top50 & top100 \\ [0.5ex]
\hline
top5 & 100.0 & 99.375 & 98.951 & 98.608 & 98.407 & 98.343 & 97.744 \\
top10 & & 100.0 & 99.523 & 99.158 & 98.961 & 98.883 & 98.344  \\
top20 & &   & 100.0 & 99.637 & 99.459 & 99.377 & 98.896 \\
top30 &  &   &   & 100.0 & 99.825 & 99.726 & 99.284  \\
top40 &  &   &   &   & 100.0 & 99.914 & 99.479 5 \\
top50 &  &   &   &   &   & 100.0 & 99.572  \\
top100 & &   &   &   &   &   & 100.0  \\
\hline
\end{tabular}
\end{center}
\end{table}


\begin{table}[htb]
\caption{Agreement of identified peptides between searches against target databases of various sizes across samples HM466, HM467, HM494 and HM503}
\begin{center}
\begin{tabular}{c | c | c | c | c | c | c | c} 
\hline
HM466 DB & top5 & top10 & top20 & top30 & top40 & top50 & top100 \\ [0.5ex] 
\hline
top5 & 100.0 & 99.211 & 98.782 & 98.529 & 98.338 & 98.261 & 98.036 \\ 
top10 &  & 100.0 & 99.467 & 99.203 & 99.038 & 98.971 & 98.695 \\
top20 &  &   & 100.0 & 99.734 & 99.563 & 99.501 & 99.189 \\
top30 &  &   &   & 100.0 & 99.842 & 99.785 & 99.497\\
top40 &  &   &   &   & 100.0 & 99.939 & 99.66 \\
top50 & &   &   &   &   & 100.0 & 99.736\\
top100 & &   &   &   &   &   & 100.0 \\
\hline
HM467 DB & top5 & top10 & top20 & top30 & top40 & top50 & top100 \\ [0.5ex] 
\hline
top5 & 100.0 & 99.4 & 99.006 & 98.838 & 98.653 & 98.543 & 98.054  \\ 
top10 &  & 100.0 & 99.545 & 99.395 & 99.245 & 99.134 & 98.718 \\
top20 &  &   & 100.0 & 99.857 & 99.718 & 99.617 & 99.261 \\
top30 &  &   &   & 100.0 & 99.867 & 99.771 & 99.409  \\
top40 &  &   &   &   & 100.0 & 99.903 & 99.597 \\
top50 &  &   &   &   &   & 100.0 & 99.684  \\
top100 & &   &   &   &   &   & 100.0  \\
\hline
HM494 DB & top5 & top10 & top20 & top30 & top40 & top50 & top100\\ [0.5ex] 
\hline
top5 & 100.0 & 98.933 & 98.008 & 97.688 & 97.48 & 97.296 & 96.673\\ 
top10 &  & 100.0 & 99.008 & 98.637 & 98.434 & 98.27 & 97.657  \\
top20 &  &   & 100.0 & 99.601 & 99.375 & 99.191 & 98.629\\
top30 &  &   &   & 100.0 & 99.76 & 99.558 & 99.026 \\
top40 &  &   &   &   & 100.0 & 99.78 & 99.268 \\
top50 &  &   &   &   &   & 100.0 & 99.48  \\
top100 & &   &   &   &   &   & 100.0 \\
\hline
HM503 DB & top5 & top10 & top20 & top30 & top40 & top50 & top100  \\ [0.5ex]  
\hline
top5 & 100.0 & 99.022 & 98.433 & 98.073 & 97.94 & 97.826 & 97.345  \\
top10 &  & 100.0 & 99.352 & 98.99 & 98.843 & 98.72 & 98.214  \\
top20 &  &   & 100.0 & 99.609 & 99.456 & 99.353 & 98.924  \\
top30 &  &   &   & 100.0 & 99.839 & 99.741 & 99.311 \\
top40 & &   &   &   & 100.0 & 99.913 & 99.5267 \\
top50 &  &   &   &   &   & 100.0 & 99.634 \\
top100 & &   &   &   &   &   & 100.0  \\
\hline
\end{tabular}
\end{center}
\end{table}


\begin{table}[h!]
\caption{Comparison of the number of peptides identified by HAPiID (with various database sizes), MetaPro-IQ and matched metagenome approach across the eight human gut metaproteomic datasets}
\begin{center}
 \begin{tabular}{c | c | c | c | c |c | c | c | c} 
 \hline
 database & ribP elonF & top5 & top10 & top50 & top100 & top200 & MetaPro-IQ & Matched \\ [0.5ex] 
 \hline
 HM403 & 3,170 & 10,602 & 	12,014	& 13,099 &	13,328 & 13,409 &12,617	 & 13,165 \\

HM415 &	2,513	& 14,494 &	12,286 &	13,163 &	13,086 &	12,868 & 11,568	
 & 12,190\\

HM454 &	3,501 & 10,408 & 16,727 &	18,158 &	17,978 &  17,921 & 15,456	
 & 15,874\\

HM455 &	2,881	& 17,081 &	19,156 &	21,079 &	20,933 &	20,684 & 17,879	
& 18,695\\

HM466 &	2,900 &	11,002 & 	12,840 &	14,189 &	14,096 &	13,935 & 11,310	
& 11,739\\

HM467 &	2,977 &	14,320 &	15,793 & 16,537 & 16,674 & 16,347 & 12,390	
& 12,728\\

HM494 &	4,049 & 15,246 &	18,752 & 21,339 & 	21,659 & 21,115 & 18,571	
&19,255 \\

HM503 &	4,096 & 19,693 & 24,237 & 25,871 & 25,964 & 25,604 & 21,889 & 23,637\\
\hline

\end{tabular}
\end{center}

\end{table}


\renewcommand{\arraystretch}{1.2} %
\begin{table}
\caption{Comparison of the number of spectra identified by different approaches across the eight human gut metaproteomic datasets.}
\begin{center}
 \begin{tabular}{m{3cm} | m{7ex} | m{7ex} | m{7ex} | m{7ex} | m{7ex} | m{7ex} | m{7ex} | m{7ex}}  \hline
  & HM403 & HM415 & HM454 & HM455 & HM466 & HM467 & HM494 & HM503\\  
 \hline
 HAPiID & \textbf{17,118} & \textbf{16,638} & \textbf{23,499} & \textbf{27,908} & \textbf{17,468} & \textbf{20,704} &  \textbf{28,353} & \textbf{33,415}\\
 MetaPro-IQ & 15,996 & 14,991 & 19,670 & 22,803 & 13,792 & 15,495 & 23,819 & 27,859\\
 Matched & 16,541 & 15,559 & 19,845 & 23,905 & 14,231 & 15,806 & 24,409 & 29,611\\
 Total Spectra & 57,835 & 59,839 & 53,937 & 64,255 & 60,800 & 58,500 & 58,109 & 59,892\\
 
 \hline
 \end{tabular}
 \end{center}
 \label{tab:nspectra}
 \footnotetext{Footnote}
 {* The highest numbers of spectra identified in each sample are highlighted in bold; HAPiID (HAPiID using MS-GF+ as the search engine);Matched: peptide identification using matched metagenome as the reference. Results for the MetaPro-IQ and matched metagenome approach were taken from Zhang et al 2016}.
\end{table}


\begin{table}
\caption{Relative proportions of identified peptides across the different phylum identified according to UniPept. }
\begin{center}
 \begin{tabular}{c | c | c | c } 
 \hline
 Phylum & HAPiID & MetaPro-IQ & matched metagenome \\  [0.5ex] 
 \hline
Bacteroidetes & 55\% & 53.65\% & 56.88\% \\
Firmicutes & 41.8\% & 43.44\% & 41.09\% \\
Proteobacteria & 1.5\% & 1.33\% & 1.30\% \\
Actinobacteria & 1.3\% & 1.13\% & 0.31\% \\
Verrucomicrobia & 0.211\% & 0.37\% & 0.39\% \\
Spirochaetes & 0.018\% & 0.004\% & 0.002\% \\
Euryarchaeota & 0.014\% & 0.011\% & 0.002\% \\
Acidobacteria & 0.07\% & N/A & N/A \\
Chloroflexi & 0.01\% & 0.007\% & 0.004\% \\
Planctomycetes & 0.009\% & N/A & N/A \\
Cyanobacteria & 0.006\% & 0.002\% & N/A \\
Armatimonadetes & 0.004\% & N/A & N/A\\
Candidatus Bathyarchaeota & 0.004\% & 0.002\% & N/A\%\\
Candidatus Rokubacteria & 0.004\% & N/A & N/A\\
Crenarchaeota & 0.004\% & 0.002\% &  N/A \\
Fusobacteria & 0.004\% & 0.009\% & 0.002\% \\
Gemmatimonadetes & 0.004\% & N/A & N/A \\
Ignavibacteriae & 0.004\% & 0.002\% & N/A \\
Nitrospirae & 0.004\% & N/A & 0.002\%\\
Synergistetes & 0.004\% & 0.002\% & 0.002\%\\
Candidatus Thorarchaeota & 0.002\% & N/A & N/A \\
Candidatus Latescibacteria & 0.002\% & N/A & N/A\\
Candidatus Marinimicrobia & 0.002\% & N/A & N/A \\
Candidatus Portnoybacteria & 0.002\% & N/A & N/A\\
Candidatus Shapirobacteria & 0.002\% & N/A & N/A \\
Chlorobi & 0.002\% & N/A & N/A \\
Deferribacteres & 0.002\% & N/A & N/A \\
Fibrobacteres & 0.002\% & N/A & N/A \\
Lentisphaerae & 0.002\% & 0.007\% & N/A \\
Nitrospinae & 0.002\% & 0.002\% & 0.002\% \\
Tenericutes  & 0.002\% & 0.004\% & N/A\\
Thermodesulfobacteria & 0.002\% & N/A & N/A \\
Candidatus Moranbacteria & N/A & N/A & 0.002\%\\
Candidatus Peregrinibacteria & N/A & N/A & 0.002\%\\
Elusimicrobia & N/A & 0.002\% & N/A \\
 \hline
\end{tabular}
\end{center}
\label{tab:biodiversity}
\end{table}


\renewcommand{\arraystretch}{0.8} %
\begin{table}
\caption{Proteins identified in the top five most expressed species in human gut microbiome.}
\begin{center}
 \begin{tabular}{c | c | c | c | c } 
 \hline
 Sample & \shortstack{Top 5 species (per sample)} &  \shortstack{Putative} &  \shortstack{Supported\\($\geq$ 1 spectrum)} & \shortstack{Supported \\($\geq$ 3 spectra)}  \\ [1.0ex] 
 \hline
 & \textit{Bacteroides xylanisolvens} & 5,442  & 757 ( 536 ) &  437 ( 330 ) \\
& \textit{Faecalibacterium prausnitzii\_D} & 2,870  & 363 ( 299 ) &  202 ( 182 ) \\
\textbf{HM403} & \textit{Blautia\_A} & 7,973  & 541 ( 460 ) &  236 ( 207 ) \\
& \textit{Faecalibacterium prausnitzii\_I} & 1,904  & 370 ( 298 ) &  206 ( 179 ) \\
  & \textit{Faecalicatena gnavus} & 3,377  & 360 ( 295 ) &  182 ( 152 ) \\
  [1.0ex] 
 
  & \textit{Bacteroides fragilis} & 5,121  & 751 ( 534 ) &  403 ( 313 ) \\
  & \textit{Bacteroides\_B dorei} & 4,678  & 700 ( 529 ) &  396 ( 311 ) \\
 \textbf{HM415} & \textit{Bacteroides ovatus} & 5,219  & 634 ( 468 ) &  322 ( 245 ) \\
  & \textit{Blautia\_A} & 7,973  & 488 ( 399 ) &  215 ( 187 ) \\
 & \textit{Faecalicatena gnavus} & 3,434  & 318 ( 251 ) &  151 ( 125 ) \\
 [1.0ex] 
 
  & \textit{Bacteroides\_B vulgatus} & 4,415  & 740 ( 540 ) &  428 ( 346 ) \\
  & \textit{Blautia\_A} & 7,973  & 842 ( 664 ) &  423 ( 356 ) \\
 \textbf{HM454} & \textit{Bacteroides faecis} & 4,819  & 593 ( 442 ) &  310 ( 251 ) \\
  & \textit{Parabacteroides merdae} & 3,689  & 563 ( 407 ) &  306 ( 233 ) \\
  & \textit{Bacteroides finegoldii} & 3,615  & 496 ( 385 ) &  270 ( 229 ) \\
  [1.0ex] 
 
 & \textit{Bacteroides\_B vulgatus} & 4,806  & 1085 ( 744 ) &  668 ( 501 ) \\
& \textit{Bacteroides stercoris} & 3,305  & 743 ( 553 ) &  431 ( 343 ) \\
 \textbf{HM455}  & \textit{Parabacteroides distasonis} & 4750  & 719 ( 514 ) &  385 ( 304 ) \\
& \textit{Bacteroides thetaiotaomicron} & 4,959  & 663 ( 510 ) &  316 ( 265 ) \\
& \textit{Blautia\_A} & 7973  & 539 ( 442 ) &  207 ( 176 ) \\
[1.0ex] 
 
& \textit{Bacteroide\_B vulgatus} & 4,415  & 784 ( 583 ) &  424 ( 344 ) \\
& \textit{Bacteroides fragilis\_A} & 48,54  & 590 ( 446 ) &  304 ( 251 ) \\
 \textbf{HM466} & \textit{Bacteroides caccae} & 4,418  & 577 ( 448 ) &  285 ( 237 ) \\
 & \textit{Bacteroides faecis} & 4,819  & 565 ( 436 ) &  277 ( 227 ) \\
& \textit{Bacteroides\_A coprocola} & 3,833  & 493 ( 385 ) &  250 ( 208 ) \\
[1.0ex] 
 
& \textit{Bacteroides\_B vulgatus} & 4,464  & 924 ( 659 ) &  543 ( 426 ) \\
& \textit{Bacteroides fragilis} & 4,128  & 691 ( 518 ) &  383 ( 310 ) \\
 \textbf{HM467} & \textit{Bacteroides uniformis} & 4,120  & 630 ( 478 ) &  330 ( 269 ) \\
& \textit{Blautia\_A} & 7,973  & 547 ( 450 ) &  251 ( 219 ) \\
 & \textit{UBA9502} & 2,908  & 428 ( 351 ) &  224 ( 192 ) \\
 [1.0ex] 
 
  & \textit{Clostridium\_M sp000431375} & 3,061  & 750 ( 556 ) &  438 ( 338 ) \\
  & \textit{Clostridium\_M} & 3,278  & 637 ( 506 ) &  366 ( 308 ) \\
 \textbf{HM494} & \textit{Bacteroides caccae} & 4,418  & 732 ( 515 ) &  396 ( 301 ) \\
 & \textit{Bacteroides thetaiotaomicron} & 4,959  & 740 ( 525 ) &  383 ( 299 ) \\
 & \textit{Blautia\_A} & 7,973  & 756 ( 614 ) &  371 ( 326 ) \\
 [1.0ex] 
 
 & \textit{Bacteroides ovatus} & 4,931  & 1077 ( 737 ) &  578 ( 438 ) \\
 & \textit{Bacteroides\_A plebeius} & 3,670  & 896 ( 658 ) &  518 ( 416 ) \\
  \textbf{HM503} & \textit{Bacteroides\_B vulgatus} & 4,415  & 894 ( 657 ) &  503 ( 404 ) \\
   & \textit{Faecalicatena gnavus} & 3,434  & 683 ( 533 ) &  390 ( 315 ) \\
& \textit{Bacteroides uniformis} & 3,633  & 727 ( 551 ) &  364 ( 305 ) \\
[1.0ex]  
 \hline
 
\end{tabular}
\end{center}
\vspace{-2.5ex}
\footnotetext{Footnote}
* Numbers in parentheses reflect number of proteins with a confident functional annotation using KofamKOALA. 
\end{table}


\renewcommand{\arraystretch}{0.8} %
\begin{table}
\caption{Highly expressed operons in genome (id:  20298\_3\_31). }
\begin{center}
 \begin{tabular}{m{1cm} | m{1.5cm} | m{1.7cm} | m{1.2cm} |  m{1.2cm} | m{6cm}} 
 \hline
   \shortstack{contig} &  \shortstack{avg Specs} &  \shortstack{\# of genes} & \shortstack{start} &\shortstack{end} &  \shortstack{putative functions} \\ [1.0ex] 
   \hline
 25 & 16.8 & 23 & 33673 & 45656 &  \shortstack{ Translation factors  \\ Mitochondrial biogenesis \\ Ribosome \\ Ribosome }\\
\hline
25 & 28.6 & 5 & 55109 & 57826 &  \shortstack{Mitichondrial biogenesis  \\ Ribosome biogenesis  \\ Ribosome\\ Ribosome  }\\
\hline
25 & 24 & 3 & 28121	 & 30237 &  \shortstack{ RNA polymerase  \\ Transcription machinery \\ DNA repair and\\ recombination proteins  \\ Ribosome\\ Ribosome }\\
\hline
48 & 30 & 3 & 33634 & 40519 &  \shortstack{ Transporters}\\
\hline
14 & 12 & 3 & 40047 & 41124 & \shortstack{Ribosome  \\Mitochondrial biogenesis}\\
\hline
23 & 30.5 & 2 & 83300 & 88113 &  \shortstack{ Glycolysis\\ Gluconeogenesis \\ Citrate cycle (TCA cycle) \\ Pyruvate metabolism \\ Butanoate metabolism }\\
\hline
41 & 16.5 & 2 & 20471 & 23409 & \shortstack{Ribosome biogenesis  \\ Purine metabolism \\ Drug metabolism\\  Alanine, aspartate\\ and glutamate metabolism }\\
\hline

41 & 11.5 & 2 & 44188 & 47933 &  \shortstack{ RNA degradation \\  DNA repair and \\recombination proteins \\Purine metabolism \\Drug metabolism - other enzymes \\ and Exosome }\\
\hline
73 & 38 & 2 & 5829 & 10436 &  \shortstack{Transporters  }\\
\hline
22 & 10.5 & 2 & 8215 & 12058 &  \shortstack{Transporters  }\\
\hline
38 & 10.5 & 2 & 2496 & 3350 &  \shortstack{Ribosome  }\\
\hline
7 & 21.5 & 2 & 158203 & 160974 &  \shortstack{ Citrate cycle\\ Butanoate metabolism\\Oxidative phosphorylation\\Carbon fixation pathways  \\Citrate cycle \\Legionellosis }\\
\hline

\end{tabular}
\end{center}
\vspace{-2.5ex}
\footnotetext{Footnote}
\end{table}


\renewcommand{\arraystretch}{0.8} %
\begin{table}

\begin{center}
 \begin{tabular}{m{1cm} | m{1.5cm} | m{0.6cm} | m{1.3cm} |  m{1.3cm} | m{8cm}} 
 
85 & 21.5 & 2 & 12795 & 14526 & \shortstack{ NA  }\\
\hline
42 & 11 & 2 & 35375 & 37868 &  \shortstack{Riboflavin metabolism\\ Folate biosynthesis  \\Quorum sensing  \\ Alanine, aspartate and glutamate metabolism \\ Cysteine and methionine metabolism \\Arginine biosynthesis\\ Arginine and proline metabolism \\ Tyrosine metabolism \\Phenylalanine metabolism \\ Phenylalanine, tyrosine and tryptophan \\biosynthesis \\ Isoquinoline alkaloid \\biosynthesis \\ Tropane, piperidine and pyridine alkaloid\\ biosynthesis \\ Novobiocin biosynthesis \\ Amino acid related enzymes  }\\
\hline
45 & 16.5 & 2 & 8619 & 12442 & \shortstack{DNA replication proteins\\ DNA repair and recombination proteins  }\\
\hline
34 & 30 & 2 & 34553 & 36506 & \shortstack{ Chaperones and folding catalysts\\Mitochondrial biogenesis RNA degradation \\ Longevity regulating pathway - worm\\Type I diabetes mellitus\\Legionellosis \\Tuberculosis \\ Messenger RNA biogenesis\\ Chaperones and folding catalysts \\Mitochondrial biogenesis \\ Exosome }\\
\hline
18 & 14.5 & 2 & 31160 & 33681 & \shortstack{NA}\\
\hline
18 & 16.0 & 2 & 58680 & 60443 & \shortstack{Pentose phosphate pathway \\ Pentose phosphate pathway \\ Glyoxylate and dicarboxylate metabolism }\\
\hline
18 & 13 & 2 & 96037 & 100300 & \shortstack{Starch and sucrose metabolism \\Necroptosis \\Biofilm formation - Escherichia coli\\ Insulin signaling pathway\\ Glucagon signaling pathway\\ Insulin resistance}\\
\hline
3 & 12 & 2 & 116704 & 119147 & \shortstack{Pentose phosphate pathway \\ Carbon fixation in photosynthetic organisms \\Biosynthesis of ansamycins\\ Pentose phosphate pathway\\Fructose and mannose metabolism \\Carbon fixation in photosynthetic organisms }\\
\hline
96 & 13 & 2 & 4632 & 6318 & \shortstack{Enzymes with EC numbers\\Pentose and glucuronate interconversions}\\
\hline
43 & 10.5 & 2 & 19461 & 22129 &\shortstack{Transporters}\\
\hline


 
\end{tabular}
\end{center}
\vspace{-2.5ex}

\end{table}

\renewcommand{\arraystretch}{0.8} %
\begin{table}

\begin{center}
 \begin{tabular}{m{1cm} | m{1.5cm} | m{0.6cm} | m{1.3cm} |  m{1.3cm} | m{8cm}}
 
 15 & 12.5 & 2 & 92081 & 94962 &\shortstack{Pentose and glucuronate interconversions \\Fructose and mannose metabolism }\\
\hline
15 & 12 & 2 & 101383 & 105287 &\shortstack{ Biofilm formation \\Transcription factors \\Transcription machinery\\ Ribosome biogenesis\\ Aminoacyl-tRNA biosynthesis \\ Amino acid related enzymes\\ Transfer RNA biogenesis }\\
\hline

6 & 10 & 2 & 23195 & 26431 &\shortstack{ Mitochondrial biogenesis\\ Aminoacyl-tRNA biosynthesis \\ Amino acid related enzymes\\Transfer RNA biogenesis }\\
\hline
 
\end{tabular}
\end{center}
\vspace{-2.5ex}
\end{table}


\renewcommand{\arraystretch}{2.0} %
\begin{table}
\caption{Comparison of the number of unique peptides identified by the two steps in HAPiID pipeline and an extra step of searching spectra against a small target database composed of  proteins with at least five identified peptide.}
\begin{center}
 \begin{tabular}{m{3cm} | m{7ex} | m{7ex} | m{7ex} | m{7ex} | m{7ex} | m{7ex} | m{7ex} | m{7ex}}  \hline
  & HM403 & HM415 & HM454 & HM455 & HM466 & HM467 & HM494 & HM503\\  
 \hline
 
 \shortstack{profiling} & 3,170 & 2,513 & 3,501 & 2,881 & 2,900 & 2,977 &  4,049 & 4,096\\
 
\shortstack{targeted search} & 13,149 & 13,220 & 18,087 & 21,009 & 14,257 & 16,602 & 21,492 & 26,011\\
 
 \shortstack{extra step} & 14,301 & 14,607 & 19,930 & 23,411 & 15,723 & 18,537 & 23,876 & 28,810\\
 \hline
 
 \end{tabular}
 \end{center}
\end{table}

\end{document}
